# Supplementary material for: Whole genome sequencing of a natural recombinant Toxoplasma gondii strain reveals chromosome sorting and local allelic variants
Source: Genome Biol. 2009 May 20;10(5):R53. doi: 10.1186/gb-2009-10-5-r53 (PMC2718519; doi:10.1186/gb-2009-10-5-r53)
Supplement: Additional data file 4 — An Excel file showing original data and calculations for divergence time, using either the intron mutation rate of 1.94 × 10-8 or the MRCA estimate of 150,000 years for calibration of the molecular clock. [file gb-2009-10-5-r53-S4.xls]

## Sheet: Sheet1
Additional data file 4. Original data and calculations for divergence time, using (1) the intron mutation rate of 1.94E-8 or (2) the estimate of the old MRCA 150,000 years for calibration of the molecular clock.
1.	Whole chromosomes			Regions with a major SNP type *
Type II chrom	Intron length (bp)	Minor SNPs in introns	MRCA (μ=1.94E-8)	Minor SNPs in introns	Major SNPs in introns	Intron length (bp)	Old MRCA (years)
II	89003	34	19691.2	34	1800	89003	973654
IV	85471	58	34979	58	1758	85471	1.70062e+06
VI	152385	65	21987.2	21	656	46869	1.57091e+06
VIIa	198902	28	7256.33	28	3264	198902	442187
IX	266876	117	22598.2	65	2667	175224	1.48472e+06
X	334181	79	12185.5	79	5044	334181	807328
Total II	1126818	381	17428.9	285	15189	929650	1.06674e+06
Type III chrom	Intron length (bp)	Minor SNPs in introns	MRCA (μ=1.94E-8)	Minor SNPs in introns	Major SNPs in introns	Intron length (bp)	Old MRCA (years)
Ia	80522	2	1280.31
Ib	85805	8	4805.91	6	466	38069	392610
III	82660	9	5612.36	6	1381	66453	270064
V	119536	15	6468.31	15	2015	119536	383720
VIIb	220517	39	9116.35	16	2052	115228	511919
VIII	337557	78	11910.9	25	2296	138216	717022
XII	352605	78	11402.6	25	1394	78096	638808
Total III	1279202	229	9227.72	93	9604	555598	533830
* Regions with a major SNP type are defined in table 2. These include the whole chromosomes II, IV, V, VIIa, X and parts of chrom Ib, III, VI, VIIb, VIII, IX and XII.
2.		Regions with a major SNP type
Type II chrom	Length (bp)	Minor SNPs	Major SNPs	MRCA (old MRCA = 150,000)	Genomic mutation rate
II	2302931	125	4370	4290.62	1.26505e-08
IV	2576468	236	4731	7482.56	1.22416e-08
VI >2.6 Mb	1000655	70	1913	5488.76	1.2745e-08
VIIa	4502211	135	8663	2337.53	1.28278e-08
IX 0.5-4 Mb	3500000	205	6349	4843.28	1.20933e-08
X	7418475	445	13459	4959.51	1.2095e-08
Total II	21300740	1216	39845	4577.74	1.24706e-08
Type III chrom	Length (bp)	Minor SNPs	Major SNPs	MRCA (old MRCA = 150,000)	Genomic mutation rate
-
Ib >1.2 Mb	756324	6	1375	654.545	1.212e-08
III <1.9 Mb	1900000	33	3953	1252.21	1.38702e-08
V	3147601	80	5725	2096.07	1.21256e-08
VIIb <2.5 Mb	2500000	43	5069	1272.44	1.35173e-08
VIII >4 Mb	2923375	49	6268	1172.62	1.4294e-08
XII <1.5 Mb	1500000	69	3259	3175.82	1.44844e-08
Total III	12727300	280	25648	1637.55	1.34346e-08
