# Supplementary material for: Whole genome sequencing of a natural recombinant Toxoplasma gondii strain reveals chromosome sorting and local allelic variants
Source: Genome Biol. 2009 May 20;10(5):R53. doi: 10.1186/gb-2009-10-5-r53 (PMC2718519; doi:10.1186/gb-2009-10-5-r53)
Supplement: Additional data file 5 — An Excel file showing primers used for sequence-based genotyping of Toxoplasma isolates. [file gb-2009-10-5-r53-S5.xls]

## Sheet: S5
	Table S5. Primers for genotyping of Ugandan isolates
	Locus	Chromosome	Starting position	Forward primers (5' - 3')	Reverse primers (5' - 3')	Ref
	20.m03896 (ROP18)	VIIa	1480563	CCTGCTGTTCGAAGTTTTGC	GATACAGCCGTTGACAAAGC	this paper
	33.m02185 (toxofilin)	X	5953214	CGCAATACAAGTCACGCCCT	TGAGGGAATGCGTCTGTGC	this paper
	65.m01164	XII	6119813	TGGAACAGGGCTGTGCTG	GACTCATTCGTGTCCCTTCC	this paper
	80.m05038	IX	4736806	GTGAGTAATTGCGGCAACG	TGTCACTCTCACTTTGCATG	this paper
	641.m01562	IV	404650	GCCTTGACAGTCACCAACAC	GTGAATGACAGTTTCCGTTGA	this paper
	NC_001799	Apicoplast	33056	CAGCCGAAAGCTCTAACCAC	GCCATGCACCTCCTGTAAAT	this paper
	Ib-2	Ib	188452	GAGGAATGGCAAGGTCTTCA	GTTGTACATCTCCGCCATCA	this paper
	Ib-3	Ib	1638147	TCCAGGTCCAGCACTTCTTC	GTTCTTCGGCAGGGAAGTCT	this paper
	II-4	II	74885	AGAAGCTCCTGTGAACGATGA	TGACGCAAACTCTACAAAAACG	this paper
	II-5	II	1460420	TCCAGCAGTCCTTGACAATG	TCACAGTTCACTACGACAAAG	this paper
	III-7	III	2457553	ATCAGAATTGTGCGAACACG	TGCATCGTGATAGCGAAGAC	this paper
	IV-8	IV	8518	AGGGGATGCTGTCCAGTTTA	GAATTCGCCTGAACAAGCAG	this paper
	IV-9	IV	1096127	GAGAAAGCATGGCGACAAAC	AGGAAAGCGAAATGCGTGT	this paper
	V-10	V	2692201	TTGCTGCCTTATCACACAGG	ATAACTGGCCAGGCATCTCA	this paper
	V-12	V	2500	TCATCGATATGCTGGTCTGC	TAATTACCGCGCTTCCAAGA	this paper
	VI-13	VI	266750	GCCTGCTGCACGAATTAAG	TCTCGCTCCTGACCCTTG	this paper
	VI-14	VI	2222524	CAAGCGATGTTGAGGGAACT	ATGTTTGCATGCCTTTTTGT	this paper
	VIIa-15	VIIa	4388405	GAAACCTACCAGGCCACACT	CTCTCTCAGTTCCCGTGGTC	this paper
	VIIa-16	VIIa	1061357	GGGAGCTTTTTCATTGTTGC	CCAGACAATTGTATCCGTCCT	this paper
	VIIb-17	VIIb	4210302	CGCATTGTCCAGCCTTTC	AGAAGCAGCCACTGATCCAT	this paper
	VIIb-18	VIIb	1506358	AAGCCTCCTGTGGGCATAC	GCGTCGAAAACAAGCAGAG	this paper
	VIII-19	VIII	904801	CGCGAAACTTTCTTTTGGAT	CTCCCACTGAGTGCTTTCGT	this paper
	VIII-20	VIII	2074625	GCAACTTTCAGACGGGAATC	CGAAGTGACACGTGGAGTTG	this paper
	VIII-21	VIII	5857660	GACGACCGCAGAATTTTTGT	GCATCATGTGTGCGTCATTA	this paper
	IX-22	IX	96023	AACAAGGCGAGGTGAAAGTG	GGCGTCGGTAGAAGCACATA	this paper
	IX-24	IX	5634308	CCGGCAAGAAAAGAAGTGAC	TCTGTCTCGTGAGAGCTTCG	this paper
	X-25	X	30863	CGGTTTCCGTGTCACACTC	GAGCAGGCAAGGACAGAACT	this paper
	X-26	X	4139809	CGCAGTCGCGTTGTAAAAAT	CTGGGATCCTTCTTGGCATA	this paper
	XI-30	XI	4244028	CTGTCAACCAAGCTGCTGAA	TACTTATGTTGGGCGCTGCT	this paper
	XII-31	XII	72111	AAAGCAAGACAGAGGGTCGT	CTCGGTTCCCCTGTCTCTC	this paper
	XII-32	XII	5851643	GACCGGACTGGTTCTATGCT	GCAACTTTAAGCGCGGTATC	this paper
	B17 (MS)	XII	6452115	CCAGTTTCGCGAACAAGTGA	CATAGTTCAGTCTCGGGTGA	Primers this paper, loci Ajzenberg et al, JCM 43:1940-3
	W35 (MS)	II	633228	GCTCGCAGAGGAGGTTCACT	AGTCATCCGTGCGTTAGCGT
	UPRT-1 intron	XI	2709204	TCCACAGGGCTTCTAAAAT	GAGTTGAGAACAGGCTTCAG	Khan et al, 2005. JCM 43: 5881–7
